# Supplementary material for: PPI-based screening of hub genes related to sepsis migration/pyroptosis and immune infiltration analysis
Source: PLoS One. 2025 Nov 18;20(11):e0336982. doi: 10.1371/journal.pone.0336982 (PMC12626297; doi:10.1371/journal.pone.0336982)
Supplement: S1 Table — (CSV) [file pone.0336982.s001.csv]

	x
1	NLRP3
2	CASP3
3	IL1B
4	CASP8
5	IL18
6	MIR223
7	TRIM24
8	HMGB1
9	MALAT1
10	DHX9
11	STAT3
12	SIRT1
13	FOXO3
14	KCNQ1OT1
15	TP53
16	NFE2L2
17	MIR155
18	MIR22
19	NEAT1
20	MIR125A
21	TNF
22	MAPK14
23	ZFAS1
24	MEG3
25	MIR135B
26	GJA1
27	MIR214
28	IL17A
29	PKM
30	AGER
31	IKBKE
32	MIR448
33	ETS1
34	TRAF6
35	CEBPB
36	PTPN11
37	NFKB1
38	APOE
39	PAK2
40	ANXA1
41	FPR2
42	CD274
43	MIR23A
44	MIR520C
45	MMP1
46	BSG
47	CXCL8
48	PGF
49	FAT1
50	SLC16A4
51	IL32
52	MIR21
53	MIR200C
54	MIR200B
55	MIR124-1
56	MIR195
57	TLR2
58	GSK3B
59	ICAM1
60	PTGS2
61	STK4
62	MST1
63	PRMT5
64	VTN
65	ELAVL1
66	CDKN2B-AS1
67	MIR204
68	HOTTIP
69	MIR141
70	MIR206
71	MIR9-1
72	MIR497
73	HDAC6
74	EPHA2
75	PPARG
76	ABL1
77	VEGFA
78	SQSTM1
79	PTEN
80	ADORA2B
81	ADORA3
82	PECAM1
83	MIR25
